# Supplementary material for: Analysis of Sporulation in Bacillus cereus Biovar anthracis Which Contains an Insertion in the Gene for the Sporulation Factor σK
Source: Pathogens. 2023 Dec 13;12(12):1442. doi: 10.3390/pathogens12121442 (PMC10745906; doi:10.3390/pathogens12121442)
Supplement: Supplementary file 1 [file pathogens-12-01442-s001.zip]

Archive with 1 entries (1 files):
- pathogens-2731426-supplementary.pdf
